# Supplementary material for: A Novel Method for Quality Evaluation of Gardeniae fructus Praeparatus during Heat Processing Based on Sensory Characteristics and Chemical Compositions
Source: Molecules. 2022 May 24;27(11):3369. doi: 10.3390/molecules27113369 (PMC9182132; doi:10.3390/molecules27113369)
Supplement: Supplementary file 1 [file molecules-27-03369-s001.zip]

Archive with 1 entries (1 files):
- molecules-1718813-supplementary.pdf
